# Supplementary material for: Three-Year Visual, Tomographic, and Corvis ST-Derived Biomechanical Outcomes After Combined Intrastromal Ring Implantation and Corneal Collagen Cross-Linking for Keratoconus
Source: Vision (Basel). 2026 Jul 6;10(3):42. doi: 10.3390/vision10030042 (PMC13398343; doi:10.3390/vision10030042)
Supplement: Supplementary file 1 [file vision-10-00042-s001.zip]

Archive with 1 entries (1 files):
- vision-4339843-supplementary.pdf
